# Supplementary material for: Essential Role of BMP4 Signaling in the Avian Ceca in Colorectal Enteric Nervous System Development
Source: Int J Mol Sci. 2023 Oct 27;24(21):15664. doi: 10.3390/ijms242115664 (PMC10650322; doi:10.3390/ijms242115664)
Supplement: Supplementary file 1 [file ijms-24-15664-s001.zip]

Archive with 1 entries (1 files):
- ijms-2615205-supplementary.pdf
